# Supplementary material for: Salvage External Beam Radiotherapy after Incomplete Transarterial Chemoembolization for Hepatocellular Carcinoma: A Meta-Analysis and Systematic Review
Source: Medicina (Kaunas). 2021 Sep 22;57(10):1000. doi: 10.3390/medicina57101000 (PMC8539441; doi:10.3390/medicina57101000)
Supplement: Supplementary file 1 [file medicina-57-01000-s001.zip]

Archive with 1 entries (1 files):
- medicina-1380720-supplementary.pdf
